# Supplementary material for: Virulence and Antibiotic Resistance Profiles of Staphylococcus aureus Isolated from Epidermal Growth Factor Receptor Inhibitors-Associated Skin Lesions
Source: Int J Mol Sci. 2025 Jul 9;26(14):6595. doi: 10.3390/ijms26146595 (PMC12295119; doi:10.3390/ijms26146595)
Supplement: Supplementary file 1 [file ijms-26-06595-s001.zip]

Archive with 1 entries (1 files):
- ijms-3651958-supplementary.xlsx
