# Supplementary material for: Virulence and Antibiotic Resistance Profiles of Staphylococcus aureus Isolated from Epidermal Growth Factor Receptor Inhibitors-Associated Skin Lesions
Source: Int J Mol Sci. 2025 Jul 9;26(14):6595. doi: 10.3390/ijms26146595 (PMC12295119; doi:10.3390/ijms26146595)
Supplement: Supplementary file 1 [file ijms-26-06595-s001.zip › ijms-3651958-supplementary.xlsx]

## Sheet: Sheet1
Supplementary Table S1. Antibiotic Resistance Profile of S.aureus isolates.
Legend:
S – Sensitive (susceptible to the antibiotic)
R – Resistant (non-susceptible to the antibiotic)
MRSA – Methicillin-Resistant Staphylococcus aureus
Strain ID	MRSA	Penicillin	Oxacillin	Erythromycin	Clindamycin	Trimethoprim/sulfamethoxazole	Linezolid	Tetracycline	Rifampin	Ciprofloxacin	Ofloxacin	Chloramphenicol	Gentamicin	Teicoplanin	Tobramycin	Vancomycin	Kanamycin	Netilmicin
1	MRSA	r	r	r	r	s	s	r	s	s	s	s	s	s	s	s	r	s
2		s	s	s	s	s	s	r	s	s	s	s	s	s	s	s	s	s
3		r	s	s	s	s	s	s	s	s	s	s	s	s	s	s	s	s
4		s	s	s	s	s	s	r	s	s	s	s	s	s	s	s	s	s
5		r	s	s	s	s	s	s	s	s	s	s	s	s	s	s	s	s
6		r	s	s	s	s	s	s	s	s	s	s	s	s	s	s	s	s
7		r	s	s	s	r	s	r	s	s	s	s	s	s	s	s	s	s
8		r	s	s	s	s	s	r	s	s	s	s	s	s	s	s	s	s
9		r	s	s	s	s	s	s	s	s	s	s	s	s	s	s	s	s
10		r	s	r	r	s	s	s	s	s	s	s	s	s	s	s	s	s
11		r	r	r	r	s	s	r	s	s	s	s	s	s	s	s	r	s
12		r	s	r	r	s	s	s	s	s	s	s	s	s	s	s	s	s
13		r	s	r	r	s	s	s	s	s	s	s	s	s	s	s	s	s
14		r	s	r	r	s	s	r	s	s	s	s	s	s	s	s	s	s
15		s	s	s	s	s	s	r	s	s	s	s	s	s	s	s	s	s
16		r	s	s	s	s	s	r	s	s	s	s	s	s	s	s	s	s
17		r	s	r	r	s	s	s	s	s	s	s	s	s	s	s	s	s
18		r	s	r	r	s	s	r	s	s	s	s	s	s	s	s	s	s
19		r	s	s	s	s	s	r	s	s	s	s	s	s	s	s	s	s
20		r	s	s	s	s	s	s	s	s	s	s	s	s	s	s	s	s
21		r	s	s	s	s	s	r	s	s	s	s	s	s	s	s	s	s
22		s	s	r	r	s	s	s	s	s	s	s	s	s	s	s	s	s
23		r	s	s	s	s	s	s	s	s	s	s	s	s	s	s	s	s
24		s	s	r	r	s	s	s	s	s	s	s	s	s	s	s	s	s
25		r	s	r	r	s	s	r	s	s	s	s	s	s	s	s	s	s
26		r	s	r	r	s	s	s	s	s	s	s	s	s	s	s	s	s
27		s	s	s	s	s	s	r	s	s	s	s	s	s	s	s	s	s
28	MRSA	r	r	r	r	s	s	r	s	s	s	s	s	s	s	s	r	s
29		r	s	s	s	s	s	s	s	s	s	s	s	s	s	s	s	s
30		r	r	r	r	r	s	r	s	s	s	s	s	s	s	s	s	s
31		r	r	r	s	s	s	r	s	s	s	s	s	s	s	s	r	s
32		r	s	s	s	s	s	s	s	s	s	s	s	s	s	s	s	s
33		r	s	s	s	s	s	r	s	s	s	s	s	s	s	s	s	s
34		r	r	r	r	s	s	r	s	s	s	s	s	s	s	s	s	s
35		r	s	s	s	s	s	s	s	s	s	s	s	s	s	s	s	s
36		r	s	r	r	s	s	r	s	s	s	s	s	s	s	s	s	s
37		r	s	s	s	s	s	r	s	s	s	s	s	s	s	s	s	s
38		r	s	r	r	s	s	r	s	s	s	s	s	s	s	s	s	s
39		s	s	r	r	s	s	r	s	s	s	s	s	s	s	s	s	s
40		r	s	s	s	s	s	s	s	s	s	s	s	s	s	s	s	s
41		r	s	s	s	s	s	s	s	s	s	s	s	s	s	s	s	s
42	MRSA	r	r	s	s	s	s	r	s	s	s	s	s	s	s	s	r	s
Supplementary Table S2. Genotypic Virulence and Resistance Gene Profiles of Staphylococcus aureus Isolates.
1 = gene detected (PCR positive); 0 = gene not detected (PCR negative).
	Virulence genes								Resistance genes
Isolate	hlg	fib	clfA	clfB	bbp	fnbB	ebpS	Luk-Pv	Type I	Type II	Type III	Type IVa	Type IVb	Type IVc	Type IVd	Type V	mecA	mecI	ccrB2	ccrB	SSCmecIII_J1	kdp
A1	1	1	1	1	0	0	0	0	0	0	0	0	0	0	0	0	1	1	0	0	0	1
A2	1	1	1	1	0	0	0	0	0	0	0	0	0	0	0	0	0	0	0	0	0	0
A3	1	1	1	1	0	0	0	0	0	0	0	0	0	0	0	0	0	0	0	0	1	0
A4	0	1	1	1	0	0	0	0	0	0	0	0	0	0	0	0	1	1	0	0	0	0
A5	1	0	1	1	0	0	0	0	0	0	0	0	0	0	0	0	0	0	0	0	0	0
A6	0	0	1	1	0	0	0	0	0	0	0	0	0	0	0	0	0	0	0	0	1	0
A7	0	0	1	1	1	0	0	0	0	0	0	0	0	0	0	0	0	0	0	0	0	0
A8	0	0	0	0	0	0	0	0	0	0	0	0	0	0	0	0	0	0	0	0	0	0
A9	1	0	1	1	0	0	0	0	0	0	0	0	0	0	0	0	0	0	0	0	0	0
A10	0	0	1	1	0	0	0	0	0	0	0	0	0	0	0	0	1	1	1	0	0	0
A11	0	1	1	1	0	0	0	0	0	0	0	0	0	0	0	0	0	0	0	0	0	0
A12	0	0	1	1	1	0	0	0	0	0	0	0	0	0	0	0	0	0	0	0	0	0
A13	0	0	1	1	0	0	0	0	0	0	0	0	0	0	0	0	0	0	0	0	0	0
A14	0	1	1	1	1	0	0	0	0	0	0	0	0	0	0	0	0	0	0	0	0	0
A15	0	0	1	1	0	0	0	0	0	0	0	0	0	0	0	0	0	1	1	0	0	0
A16	0	1	1	1	0	0	0	0	0	0	0	0	0	0	0	0	0	0	0	0	0	0
A17	0	0	1	1	0	0	0	0	0	0	0	0	0	0	1	0	0	0	0	0	0	0
A18	0	0	1	1	0	0	0	0	0	0	0	0	0	0	0	0	0	0	0	0	0	0
A19	0	1	1	1	0	0	0	0	0	0	0	0	0	1	1	0	0	0	0	0	0	0
A20	0	0	1	1	0	0	0	0	0	0	0	0	0	0	0	0	0	0	0	0	0	0
A21	0	0	1	1	0	0	0	0	0	0	0	0	0	0	0	0	0	0	0	0	0	0
A22	0	0	0	0	0	0	0	0	0	0	0	0	0	0	0	0	0	0	0	0	0	0
A23	0	0	1	1	0	0	0	0	0	0	0	0	0	0	0	0	0	0	0	0	0	0
A24	0	1	1	1	0	0	0	0	0	0	0	0	0	0	0	0	0	0	0	0	0	0
A25	0	0	0	0	1	0	0	0	0	0	0	0	0	0	0	0	0	0	0	0	0	0
A26	0	1	1	1	0	0	0	0	1	0	0	0	0	0	0	0	0	0	0	0	0	0
A27	0	0	1	1	0	0	0	0	1	0	0	0	0	0	1	0	0	0	0	1	0	0
A28	0	1	1	1	0	0	0	0	0	0	0	0	0	1	0	0	0	0	0	0	0	0
A29	0	0	1	1	0	0	0	0	0	0	0	0	0	0	0	0	0	0	0	0	0	0
A30	0	0	0	0	0	0	0	0	0	0	0	0	0	0	0	0	0	0	0	0	0	0
A31	0	1	1	1	0	0	0	0	0	0	0	0	0	0	0	0	0	0	0	0	0	0
A32	0	0	1	1	0	0	0	0	0	0	0	0	0	0	1	0	0	0	0	0	0	0
A33	0	0	1	1	0	0	0	0	0	0	0	0	0	0	0	0	0	0	0	0	0	0
A34	0	1	1	1	0	0	0	0	0	0	0	0	0	0	0	0	0	0	0	0	0	0
A35	0	0	0	1	0	0	0	0	0	0	0	0	0	0	0	0	0	0	0	0	0	0
A36	1	0	1	1	1	0	0	0	0	0	0	0	0	0	0	0	0	0	0	0	0	0
A37	1	0	1	1	0	0	0	0	0	0	0	0	0	0	0	0	0	0	0	0	0	0
A38	0	1	1	0	0	0	0	0	0	0	0	0	0	0	0	0	0	0	0	0	0	0
A39	0	0	1	1	1	0	0	0	0	0	0	0	0	0	0	0	0	0	0	0	0	0
A40	0	1	1	1	0	0	0	0	0	0	0	0	0	0	0	0	0	0	0	0	0	0
A41	0	0	1	1	0	0	0	0	0	0	0	0	0	0	0	0	0	0	0	0	0	0
A42	0	0	0	0	0	0	0	0	0	0	0	0	0	0	1	0	0	0	0	0	0	0
Total no.	7	15	36	36	6	0	0	0	2	0	0	0	0	2	5	0	3	4	2	1	2	1
